# Supplementary material for: CARS Imaging Advances Early Diagnosis of Cardiac Manifestation of Fabry Disease
Source: Int J Mol Sci. 2022 May 11;23(10):5345. doi: 10.3390/ijms23105345 (PMC9142043; doi:10.3390/ijms23105345)
Supplement: Supplementary file 1 [file ijms-23-05345-s001.zip]

Archive with 1 entries (1 files):
- ijms-1702146-supplementary.pdf
